# Supplementary material for: PIG-1 MELK-dependent phosphorylation of nonmuscle myosin II promotes apoptosis through CES-1 Snail partitioning
Source: PLoS Genet. 2020 Sep 18;16(9):e1008912. doi: 10.1371/journal.pgen.1008912 (PMC7527206; doi:10.1371/journal.pgen.1008912)
Supplement: S1 Data — (XLSX) [file pgen.1008912.s009.xlsx]

## Sheet: Fig 1C
cell volume ratio [NSMsc/NSM]
									nmy-2(ne3409ts)	nmy-2(ne3409ts)	nmy-2(ne3409ts)	pig-1(gm344)	pig-1(gm344)	pig-1(gm344)
samples	+/+	pig-1(gm344)	par-4(it57ts)	strd-1(ok2283)	RNAi (mop-25.1+25.2) in mop-25.2(ok2073)	nmy-2(ne3409ts)	strd-1(ok2283); pig-1(gm344)	nmy-2(ne3409ts);pig-1(gm344)	nmy-2(+/+)	nmy-2(S-D)	nmy-2(S-A)	nmy-2(+/+)	nmy-2(S-D)	nmy-2(S-A)
no.1	0.67975	0.995783	0.753874	0.987759	0.847976	1.06536	1.1133	0.881316	0.695707	0.570967	0.876423	0.963037	0.738392	1.03237
no.2	0.59354	1.02546	0.803261	0.958921	0.798287	1.00629	1.02383	1.0027	0.634485	0.690958	0.732704	0.993192	0.826958	1.05431
no.3	0.58527	1.07178	0.741233	0.964445	0.920485	0.988426	1.02383	1.15016	0.68695	0.578893	0.788897	1.02628	0.96947	1.00902
no.4	0.65736	0.999124	0.865427	1.00322	0.827147	0.975057	1.18079	0.95415	0.490412	0.715486	0.902602	0.946743	0.907482	1.04514
no.5	0.67147	1.01634	0.935429	1.00767	1.12419	0.811661	1.04235	0.927696	0.660598	0.688459	0.809944	0.979677	0.854468	1.18313
no.6	0.62484	1.04102	0.778491	0.985344	0.91785	0.736967	1.01441	0.969474	0.557143	0.697759	0.921004	1.06171	0.749361	1.13234
no.7	0.67254	0.939033	0.89124	0.967854	0.912695	1.02326	1.04251	1.15471	0.636891	0.698473	0.769778	0.941093	0.815256	1.01611
no.8	0.6517	1.1577	0.9407	0.955575	0.962188	1.04974	1.05559	0.98979	0.611065	0.655726	0.755728	1.04028	0.783807	1.118
no.9	0.7198	1.05225	0.76874	0.949089	1.02345	0.94549	0.926443	0.915003	0.63004	0.689382	0.717557	1.05331	0.721573	1.12208
no.10	0.62988	0.915294	0.739565	0.957888	1.00229	0.955806	1.16052	1.1398	0.611133	0.69286	0.707009		0.759982	0.934447
no.11	0.5814	1.01908	0.754055		0.854276		0.887936	0.918831	0.554435	0.662294	0.714977		0.6267	1.01326
no.12			0.896267		1.00051		1.0531	1.05202	0.624524	0.648263	0.879523		0.783073	0.967027
no.13			0.838619				1.07509	1.17463	0.672312	0.697272	0.620253		0.889411
no.14			0.929957				1.03151	0.954355	0.612998	0.67171	0.765554		0.695497
no.15							0.905738	1.0559	0.659392	0.634953	0.909358		0.697593
no.16							1.01737	0.932426	0.636201	0.600629	0.813982		0.664769
no.17							0.919618	0.922354	0.643826	0.640682	0.705634		0.748387
no.18							0.966361	1.06725	0.652373	0.628821	0.775169		0.812175
no.19							0.913496	0.976203	0.637342	0.681453	0.7828
no.20							1.01862		0.688724	0.644531
no.21										0.613236
no.22										0.685963
no.23										0.671788
no.24										0.622706

## Sheet: Fig 2C
NSMsc survival rate (%)_3 independent repeats, each time n > 170
									ced-3(n2427)	ced-3(n2427)	ced-3(n2427)	ced-3(n2427)	ced-3(n2427)	ced-3(n2427)	ced-3(n2427)	ced-3(n2427)
repeats	+/+	pig-1(gm344)	par-4(it57ts)	strd-1(ok2283)	RNAi(mop-25.1+25.2) in mop-25.2(ok2073)	nmy-2(ne3409ts)	strd-1(ok2283); pig-1(gm344)	nmy-2(ne3409ts); pig-1(gm344)	+/+	pig-1(gm344)	par-4(it57ts)	strd-1(ok2283)	RNAi(mop-25.1+25.2) in mop-25.2(ok2073)	nmy-2(ne3409ts)	strd-1(ok2283); pig-1(gm344)	nmy-2(ne3409ts); pig-1(gm344)
no.1	0	2.3	2.63	1.61	2.2	2	2.33	6.1	15.1	35	28.68	31.9	34.1	28.4	36.05	39
no.2	0	1.7	2.27	2.5	2.4	3	2.7	2	16.6	32	25.58	30.56	31.6	35.4	33.08	37.5
no.3	0	2.9	2.5	1.22	1.8	0	1.35	1.8	14.4	33.6	31.73	31.25	31.6	20.8	35.71	34.6

## Sheet: Fig 3C
time to form cell corpse (min)
									nmy-2(ne3409ts)	nmy-2(ne3409ts)	nmy-2(ne3409ts)	pig-1(gm344)	pig-1(gm344)	pig-1(gm344)
samples	+/+	pig-1(gm344)	par-4(it57ts)	strd-1(ok2283)	RNAi(mop-25.1+25.2) in mop-25.2(ok2073)	nmy-2(ne3409ts)	strd-1(ok2283);pig-1(gm344)	nmy-2(ne3409ts);pig-1(gm344)	nmy-2(+/+)	nmy-2(S-D)	nmy-2(S-A)	nmy-2(+/+)	nmy-2(S-D)	nmy-2(S-A)
no.1	19.9	36.9	29	29	30	24	27	41	22	25	30	30	26	33
no.2	24.8	27.3	23	25	26	30	31	39	22	25	30	29	23	33
no.3	21.1	23.2	30.15	32	24	27	31	32	20	22	27	30	27	34
no.4	19.9	24.4	25.68	27	40	29	29	30	23	25	28	34	24	31
no.5	24.8	36	29	27	28	35	32	29	25	28	29	30	25	33
no.6	21.1	33.5	26	29	30	30	27	34	23	24	28	30	24	30
no.7	21.1	32.2	27.14	26	29.7	28	36	35	24	23	29	32	22	33
no.8	22.4	34.8	27	26	27	31	33	36	21	23	28	34	23	34
no.9	21.9	24.4		25	33	34	30	35	24	25	26	30	26	32
no.10		24.6		26		38	32	33	19	22	31
no.11		29.3				30.6	36	30	22	20	27
no.12		29.3					31.3	30	20	22	25
no.13		33.8						29	24	24
no.14		30								25

## Sheet: Fig 4B
Mean fluorescence intensity/area Pegl-1his-24::gfp
	wild type[+/+]			pig-1(gm344)
(min)	sampe1	sampe2	sampe3	sampe1	sampe2	sampe3
0	1	1	1	1	1	1
2	1.00202	0.906541	0.934452	0.834933	1.12495	1.07187
4	1.03579	0.94553	0.759667	1.0231	0.864166	0.909637
6	1.01322	0.848337	1.31114	0.894988	0.914089	1.14605
8	1.04163	0.864924	1.40793	0.991982	0.73002	1.1664
10	1.11311	0.907193	2.04817	0.928788	0.816011	1.07068
12	2.23667	1.65477	2.05576	0.996128	0.861031	0.725104
14	3.36228	1.92057	2.66055	1.17893	0.853092	0.921817
16	3.14346	2.3565	3.08046	1.28388	0.793186	1.11345
18	2.67931	3.38154	4.57398	1.59262	1.29755	1.09391
20	3.44974	4.56629	3.98418	1.58663	2.04591	1.68069
22	3.72024	4.86533	3.75527	2.28864	2.02396	1.62194
24				4.65028	3.88788	2.63003
26				6.48209	7.095	2.94868
28				9.39415	8.10838	4.73316
30				13.6341	11.3613	8.00782
32				14.6769	11.9935	10.152
34				21.7168	15.0134	17.3143

## Sheet: Fig 5B
Total fluorecence intensity/area Pces-1ces-1::mNeonGreen
Distance from dorsal to ventral (µm)	+/+	ces-2(bc213)	ced-1(e1735)	pig-1(gm344)	strd-1(ok2283)	nmy-2(ne3409ts)
0.16	1	1	1	1	1	1
0.32	1.09155	1.05824	0.957322	1.0404	1.05882	1.0257
0.48	1.0669	1.01259	0.890377	0.939394	1.05229	0.906369
0.64	1.1831	1.11888	0.920502	1.0202	1.08333	0.953818
0.8	1.01937	1.23077	0.856904	1.12458	0.947712	1.00385
0.96	0.967606	1.22942	0.903766	0.976431	0.997738	1.00869
1.12	1.07394	1.20845	0.990237	0.855219	0.984163	0.931223
1.28	0.952329	1.20845	0.995816	1.05051	1.03733	1.14525
1.44	1.02709	1.3011	0.997908	1.04242	0.969457	1.14525
1.6	1.08559	1.19951	1.06276	0.985859	0.813348	1.08939
1.76	0.95883	1.28547	0.947699	0.90101	0.912745	0.976536
1.92	1.02709	1.19853	0.983728	0.959596	1.03529	0.964246
2.08	1.07259	1.19365	0.983728	0.851852	1.03725	1.01564
2.24	0.939328	1.22882	1.01162	0.942761	0.982353	1.06369
2.4	0.962441	1.13504	1.08043	0.942761	1.02157	1.11285
2.56	1.04225	1.14335	1.06946	1.0101	1.0451	1.08715
2.72	1.00704	1.1663	1.03096	1.09764	1.08431	1.00223
2.88	0.978873	1.18144	0.964017	1.03928	1.08922	0.997765
3.04	0.960094	1.13407	0.990795	0.956229	1.07451	1.04134
3.2	1.04695	1.19828	0.937238	0.996633	1.09314	0.90838
3.36	1.0446	1.16273	0.921487	1.03479	1.06569	0.965363
3.52	1.13615	1.24835	0.978587	1.09315	0.957843	0.987709
3.68	1.20657	1.21395	0.947083	1.03479	0.863725	0.870391
3.84	1.25587	1.19216	1.05932	0.929293	0.913725	0.906145
4	1.24178	1.22809	1.18139	1.19192	1.01078	0.976536
4.16	1.31455	1.21495	1.15352	0.929293	0.968627	1.07151
4.32	1.2723	1.19121	1.1664	1.02806	0.838235	0.984358
4.48	1.29779	1.22337	1.15633	1.14478	0.932353	1.06704
4.64	1.30382	1.11695	0.946367	1.14815	1.08039	1.27821
4.8	1.30986	0.970735	1.09852	1.05387	1.06471	1.31017

## Sheet: Fig 5C
Total fluorecence intensity/area Pces-1ces-1::mNeonGreen
Distance from dorsal to ventral (μm)	+/+	ces-2(bc213)	ced-1(e1735)	pig-1(gm344)	strd-1(ok2283)	nmy-2(ne3409ts)
0.16	1	1	1	1	1	1
0.32	1.07317	0.970252	0.992248	1.06065	1.05405	1.05801
0.48	1.13008	0.983982	1.04264	1.02684	0.998578	1.09807
0.64	1.12776	1.0061	1.00388	0.993022	0.941679	1.13812
0.8	1.08595	1.02288	1.08527	1.01986	0.908962	1.19061
0.96	1.0964	1.05492	0.992248	0.903382	0.98293	1.05663
1.12	1.17538	1.13272	1.11628	0.832528	0.918919	1.08771
1.28	1.26249	1.1434	1.10078	0.814278	1.09104	1.09047
1.44	1.37398	1.08238	1.1783	0.896404	0.866287	1.12017
1.6	1.45412	1.03738	1.28295	0.789587	0.869132	1.11129
1.76	1.52845	1.02365	1.34496	0.89211	0.887624	1.09445
1.92	1.70499	1.02441	1.31783	0.942029	0.918919	1.03499
2.08	1.88153	0.983982	1.39147	0.807837	0.928876	1.11339
2.24	1.87805	0.948131	1.43023	0.769189	1.01138	1.06077
2.4	1.83275	0.987796	1.53488	0.915191	1.02561	1.12076
2.56	1.88734	0.977117	1.56977	0.954911	0.974395	1.09918
2.72	2	0.939741	1.84109	0.82394	0.958748	1.00342
2.88	2.22996	0.948894	1.84109	0.942566	0.923186	1.0413
3.04	2.3554	0.957285	1.87209	0.944713	0.876245	1.0271
3.2	2.28804	1.00839	2.03101	0.841653	0.921764	1.07814
3.36	2.20558	1.00763	2.13178	0.826087	0.945946	1.14338
3.52	2.18932	0.916095	2.06977	0.91036	0.897582	1.17916
3.68	2.21254	0.916857	2.06977	1.00698	0.860597	1.08971
3.84	2.22416	0.925248	2.15891	0.85722	0.85633	1.1197
4	2.27062	0.842868	2.25581	0.901771	0.798009	1.14654
4.16	2.14866	0.893296	2.05814	0.738594	1.0441	1.1247
4.32	2.21022	0.934825	2.05426	0.676865	1.09815	1.12076
4.48	2.26132	0.971269	1.95736	0.878154	0.98862	1.3236
4.64	2.27178	1.00178	2.09302	0.881374	0.97155	1.4191
4.8	2.41696	1.01144	2.2093	0.887815	1.03414	1.5146

## Sheet: Fig 5D
Ratio of total fluorescence intensity [ventral/dorsal or NSM/NSMsc] Pces-1ces-1::mNeonGreen
	~5min before [ventral/dorsal]						metaphase [ventral/dorsal]						post NSMnb division [NSM/NSMsc]
samples	+/+	ces-2(bc213)	ced-1(e1735)	pig-1(gm344)	strd-1(ok2283)	nmy-2(ne3409ts)	+/+	ces-2(bc213)	ced-1(e1735)	pig-1(gm344)	strd-1(ok2283)	nmy-2(ne3409ts)	+/+	ces-2(bc213)	ced-1(e1735)	pig-1(gm344)	strd-1(ok2283)	nmy-2(ne3409ts)
no.1	1.14355	1.01808	0.837845	0.848003	0.957329	1.00281	1.70052	0.964947	1.53768	1.13703	1.06469	1.08571	3.0202	1.0422	1.1595	1.2089	1.0917	1.04244
no.2	1.12343	1.05733	1.09621	0.89428	0.956454	0.910796	1.32401	0.956152	1.45686	0.984209	0.894385	1.20589	1.8344	0.877	1.3765	1.0104	1.0449	0.900692
no.3	0.922926	0.99796	0.924744	1.13003	1.0833	0.988758	1.08865	0.997699	1.12888	0.862297	1.13131	1.1242	1.3225	0.9423	1.4741	0.9812	1.0952	0.984654
no.4	0.84145	0.996924	1.22607	1.01284	1.06404	1.14576	1.40732	1.04246	1.14429	0.983283	0.918002	1.13965	1.4593	0.9078	1.6164	0.9584	0.9204	1.29075
no.5	1.15934	1.02907	1.16704	1.09399	1.07877	0.991625	1.64623	1.09138	1.82745	1.12778	1.0334	1.14073	1.5613	0.9641	1.6798	0.9891	0.9513	1.01779
no.6	1.15682	0.977063	0.986724	1.19458	0.987725	1.03975	1.10359	0.95701	1.41874	0.897477	0.981349	1.04957	1.255	0.949	1.7463	1.1468	0.9015	1.07545
no.7	1.01859	1.17007	1.07563	0.919556	1.09276	1.02859	1.56832	1.02382	1.30128	0.999402	1.11207	1.14096	1.5026	0.971	1.3446	0.9984	1.0104	1.07018
no.8	1.09965	1.02719	0.954485	1.14135	1.18927	1.0998	1.58662	0.945409	1.3736	1.18001	1.07906		1.0667	0.9361	1.255	1.0898	0.9648	1.02904
no.9	1.05888	0.965869	1.04091	1.01901	1.05121	1.02599	1.5315	1.05802		1.12752	1.02678		1.1716	0.9805	1.0658	0.9976		1.11386
no.10	1.15506	1.22563	1.00492	1.13133			1.52747	1.0041		0.963531			1.1914	1.0548	1.4978	0.9767		1.07031
no.11	1.11677	1.00663	1.03146	1.11185			1.44842			1.03999			1.2389	0.9427	1.4847	0.9301
no.12	1.03025	0.950944		1.03281						1.01424			1.8572	1.0632	1.4475	1.0914
no.13	1.1111	1.03523		1.04414						1.13664			1.2001	0.9927		0.957
no.14	1.06435									1.10171			1.7537	0.9861		0.9674
no.15	0.89965									1.03965			1.3351	0.9565		0.9952
no.16	1.04863												1.2156	0.9345		1.0919
no.17	0.892018												1.3898	0.9898		1.0128
no.18	1.102												1.3551	0.9092		0.9695
no.19	1.04309												1.2209	0.9867		0.924
no.20	1.19856												1.3448			0.9537
no.21	1.05931												1.3273
													1.4311
													1.2481

## Sheet: Fig 6B
Fluorescence intensity/area nmy-2::gfp+LoxP
Distance from dorsal to ventral (μm)	+/+	pig-1(gm344)
0.12	3.48039	2.07891
0.24	2.35686	2.1611
0.36	2.35686	1.45657
0.48	1.88627	1.42511
0.6	1.63137	1.30545
0.72	1.39776	1.25827
0.84	1.43137	1.17176
0.96	1.33333	1.07805
1.08	1.07089	0.951564
1.2	0.850679	1.00804
1.32	0.764706	0.920763
1.44	0.750327	0.969914
1.56	0.79902	1.00268
1.68	0.914648	0.891657
1.8	0.970012	0.94023
1.92	0.981373	0.93387
2.04	0.898039	0.914726
2.16	1.0098	0.932317
2.28	1.00891	0.974173
2.4	1	1
2.52	1.08314	0.997319
2.64	1.1451	1.03753
2.76	1.40078	0.955496
2.88	1.72784	1.0167
3	2.09804	1.01954
3.12	2.26353	0.984808
3.24	2.39216	1.0992
3.36	2.63294	1.0211
3.48	2.6221	1.02545
3.6	2.75758	1.24782
3.72	2.78085	0.87201
3.84	2.96425	0.952349
3.96	3.08824	1.04879
4.08	3.34191	1.04133
4.2	3.42577	1.05395
4.32	3.9958	0.958028
4.44	4.44563	1.25425
4.56	5.18518	1.34123
4.68	5.34314	2.02649
4.8	5.33007	2.09857

## Sheet: Fig 6C
Fluorescence intensity/area nmy-2::gfp+LoxP
Distance from dorsal to ventral (μm)	+/+	pig-1(gm344)
0.12	2.06315	1.1753
0.24	2.05481	1.13365
0.36	1.81651	1.12632
0.48	1.94648	1.02753
0.6	1.54699	1.02513
0.72	1.11862	1.02409
0.84	1.16005	1.13866
0.96	1.08347	1.01227
1.08	0.940506	1.12181
1.2	0.963853	1.04895
1.32	0.961254	1.01767
1.44	1.06575	1.07133
1.56	0.984648	1.03632
1.68	0.969052	1.04821
1.8	1.00128	1.02822
1.92	0.962294	1.1165
2.04	0.942684	0.983187
2.16	1.00036	0.974365
2.28	1.00036	0.937762
2.4	1	1
2.52	0.95604	1.02847
2.64	0.991208	1.06681
2.76	1.12255	1.09389
2.88	1.21896	1.05923
3	1.45275	1.15082
3.12	1.5263	1.02598
3.24	1.63379	1.02573
3.36	1.73379	1.02021
3.48	1.68196	0.96227
3.6	1.79316	0.98218
3.72	1.80668	1.01281
3.84	1.85627	0.940468
3.96	1.90721	1.24205
4.08	1.90897	1.03487
4.2	2.19328	1.02632
4.32	2.49498	1.12861
4.44	2.59578	1.13035
4.56	2.6925	1.13929
4.68	3.19235	1.15556
4.8	3.05352	1.2603

## Sheet: Fig 6D
Ratio of fluorescence intensity [ventral/dorsal] nmy-2::gfp+LoxP
samples	+/+	pig-1 (gm344)	+/+	pig-1 (gm344)
no.1	1.74265	1.56234	1.52394	1.08618
no.2	1.8194	0.995368	1.69537	1.12073
no.3	2.20852	1.34125	1.60539	1.07989
no.4	2.25147	1.23403	1.64839	1.06498
no.5	1.7226	1.1932	1.75616	0.893649
no.6	1.73113	1.29002	1.71019	1.07643
no.7	2.23801	1.11075	1.72663	1.19066
no.8	1.45929	1.11439	1.63016	1.17767
no.9	1.79199	1.10724	1.50141	0.905521
no.10	1.65552	1.04917	1.71354	0.906245
no.11	1.66283	1.00372	1.68952	1.04568
no.12	2.57273		1.73088	1.05231
no.13	1.6446		1.82931	1.03007
no.14			1.64277	0.996657
no.15			1.51217	1.09067
no.16			1.70202	0.950831
no.17			1.64945	1.15398
no.18			1.73889	1.0988
no.19			1.64531	1.23737
no.20			1.81441	1.12582
no.21				1.12728
no.22				1.18499
no.23				1.05574
no.24				1.16344
no.25				1.03877
no.26				1.22263
no.27				0.998132
no.28				0.960583

[truncated: 6 more sheets: Fig S4B, Fig S5B, Fig S6B, Fig S6C, Fig S7, Fig S8B]
